# Supplementary material for: Bioinspired Multilayer Silicone Composites: Autonomous Healing and Rate-Dependent Mechanics via Dynamic Boron Coordination Networks
Source: Polymers (Basel). 2025 Nov 17;17(22):3040. doi: 10.3390/polym17223040 (PMC12656262; doi:10.3390/polym17223040)
Supplement: Supplementary file 1 [file polymers-17-03040-s001.zip]

Archive with 1 entries (1 files):
- polymers-3910565-supplementary.pdf
